# Supplementary material for: Real-Time Classification of Anxiety in Virtual Reality Therapy Using Biosensors and a Convolutional Neural Network
Source: Biosensors (Basel). 2024 Mar 3;14(3):131. doi: 10.3390/bios14030131 (PMC10968039; doi:10.3390/bios14030131)
Supplement: Supplementary file 1 [file biosensors-14-00131-s001.zip]

Archive with 1 entries (1 files):
- biosensors-2855270-supplementary.csv
