# Supplementary material for: Real-Time Classification of Anxiety in Virtual Reality Therapy Using Biosensors and a Convolutional Neural Network
Source: Biosensors (Basel). 2024 Mar 3;14(3):131. doi: 10.3390/bios14030131 (PMC10968039; doi:10.3390/bios14030131)
Supplement: Supplementary file 1 [file biosensors-14-00131-s001.zip › biosensors-2855270-supplementary.csv]

neutral	mildly emotional	severely emotional
absurd	abduction	abduction
alimony	abortion	abortion
aloof	ache	abuse
ankle	addict	accident
appliance	addicted	ache
bandage	alcoholic	addict
barrel	allergy	addicted
bench	alone	afraid
bereavement	anguished	agony
bland	avalanche	alcoholic
blase	beggar	allergy
board	blubber	alone
building	broken	ambulance
bus	bullet	anger
cabinet	burdened	angry
cane	burial	anguished
cell	carcass	annoy
cellar	cemetery	assassin
chair	coffin	assault
chin	corpse	avalanche
clock	corrupt	bankrupt
coarse	crime	bastard
column	criminal	bees
contents	crisis	beggar
context	crude	betray
cord	cruel	blackmail
cork	crushed	blind
corner	damage	blister
corridor	dead	bloody
curtains	death	blubber
dark	debt	bomb
derelict	deceit	broken
detached	decompose	brutal
dirt	defeated	bullet
door	delayed	burdened
dustpan	depressed	burial
egg	depression	burn
elbow	deserter	cancer
engine	despairing	carcass
ennui	dirty	cemetery
errand	disappoint	cockroach
finger	discouraged	coffin
foot	disgusted	confused
fork	displeased	corpse
fur	execution	corrupt
glass	failure	coward
habit	fat	crash
hairdryer	filth	crime
hairpin	flabby	criminal
haphazard	foul	crisis
hay	frigid	crucify
headlight	frustrated	crude
hinder	funeral	cruel
history	fungus	crushed
hydrant	gangrene	crutch
icebox	garbage	dagger
indifferent	germs	damage
inhabitant	greed	danger
ink	grief	dead
insect	gripe	death
iron	hardship	debt
item	headache	deceit
journal	hell	decompose
jug	helpless	defeated
kerchief	hooker	deformed
kerosene	illness	delayed
kettle	immoral	demon
knot	impotent	depressed
lawn	infection	depression
lazy	injury	deserter
listless	insecure	despairing
locker	invader	despise
machine	jail	destroy
mantel	lawsuit	destruction
material	lice	detest
meek	loneliness	devil
metal	lonely	dirty
mold	loser	disappoint
month	louse	disaster
muddy	maggot	discomfort
nonchalant	massacre	discouraged
nonsense	measles	disgusted
noose	menace	disloyal
nun	misery	displeased
obey	mistake	distressed
odd	morbid	divorce
office	morgue	dreadful
overcast	mosquito	drown
pamphlet	neglect	dummy
paper	nuisance	dump
part	obnoxious	embarrassed
passage	offend	enraged
patent	paralysis	evil
patient	penalty	execution
pencil	pest	failure
phase	poverty	fat
pig	prison	fault
plain	pus	fear
pungent	rat	fearful
radiator	robber	feeble
rain	rotten	fever
rattle	scandal	filth
reserved	scar	fire
rusty	scorn	flabby
seat	scornful	flood
serious	scum	foul
shadow	scurvy	fraud
shy	selfish	frigid
slow	severe	frustrated
slush	shamed	funeral
solemn	sickness	fungus
square	sissy	gangrene
stagnant	slime	garbage
statue	slum	germs
stiff	smallpox	gloom
stomach	snob	gossip
stool	spider	greed
street	starving	grief
subdued	stupid	grime
table	suicide	gripe
taxi	syphilis	guillotine
thermometer	tobacco	guilty
timid	tomb	gun
tool	toothache	handicap
trunk	ugly	hardship
umbrella	useless	hate
utensil	wasp	hatred
vest		headache
weary		hell
		helpless
		hooker
		horror
		hostage
		hostile
		humiliate
		hurricane
		hurt
		idiot
		ignorance
		illness
		immature
		immoral
		impair
		impotent
		infection
		inferior
		injury
		insane
		insecure
		insult
		intruder
		invader
		irritate
		jail
		jealousy
		killer
		lawsuit
		leprosy
		lice
		lie
		loneliness
		lonely
		loser
		lost
		louse
		mad
		maggot
		malaria
		malice
		manure
		massacre
		measles
		menace
		mildew
		misery
		mistake
		moody
		morbid
		morgue
		mosquito
		murderer
		mutilate
		neglect
		nervous
		nightmare
		nuisance
		obesity
		obnoxious
		offend
		outrage
		pain
		panic
		paralysis
		penalty
		pervert
		pest
		pity
		poison
		pollute
		poverty
		pressure
		prison
		punishment
		pus
		putrid
		quarrel
		rabies
		rage
		rape
		rat
		regretful
		rejected
		ridicule
		riot
		roach
		robber
		rotten
		rude
		sad
		scalding
		scandal
		scar
		scared
		scorn
		scornful
		scum
		scurvy
		seasick
		selfish
		severe
		shamed
		sick
		sickness
		sin
		sinful
		sissy
		slap
		slaughter
		slave
		slime
		slum
		smallpox
		snake
		snob
		spider
		starving
		stench
		stink
		stress
		stupid
		suffocate
		suicide
		surgery
		syphilis
		terrible
		terrified
		terrorist
		thief
		tobacco
		tomb
		toothache
		tornado
		torture
		toxic
		tragedy
		traitor
		trash
		trauma
		trouble
		troubled
		tumor
		ugly
		ulcer
		unfaithful
		unhappy
		upset
		urine
		useless
		vandal
		venom
		victim
		violent
		vomit
		war
		wasp
		waste
		whore
		wicked
		wounds
